# Supplementary material for: IGF2 Peptide-Based LYTACs for Targeted Degradation of Extracellular and Transmembrane Proteins
Source: Molecules. 2023 Nov 10;28(22):7519. doi: 10.3390/molecules28227519 (PMC10673611; doi:10.3390/molecules28227519)
Supplement: Supplementary file 1 [file molecules-28-07519-s001.zip]

Archive with 1 entries (1 files):
- molecules-2706930-supplementary.pdf
